# Supplementary material for: The Impact of Obesity on Influenza Vaccine Immunogenicity and Antibody Transfer to the Infant During Pregnancy
Source: Vaccines (Basel). 2024 Nov 22;12(12):1307. doi: 10.3390/vaccines12121307 (PMC11680122; doi:10.3390/vaccines12121307)
Supplement: Supplementary file 1 [file vaccines-12-01307-s001.zip]

Archive with 1 entries (1 files):
- vaccines-3286268-supplementary.pdf
